# Supplementary material for: The association between 25-hydroxyvitamin D and parathyroid hormone in adolescents living with HIV in southern Africa: a cross-sectional study
Source: Br J Nutr. 2025 Mar 13;133(7):885–91. doi: 10.1017/S0007114525000509 (PMC12198346; doi:10.1017/S0007114525000509)
Supplement: Madanhire et al. supplementary material 4 — Madanhire et al. supplementary material [file S0007114525000509sup004.zip]

Archive with 1 entries (1 files):
- Madanhire_BJN_Supplementary Figure 2a.png
